# Supplementary material for: Efficient AAV9 Purification Using a Single-Step AAV9 Magnetic Affinity Beads Isolation
Source: Int J Mol Sci. 2024 Jul 30;25(15):8342. doi: 10.3390/ijms25158342 (PMC11313462; doi:10.3390/ijms25158342)
Supplement: Supplementary file 1 [file ijms-25-08342-s001.zip]

Archive with 1 entries (1 files):
- ijms-3104777-supplementary.pdf
